# Supplementary material for: CT-Based Thymic Morphology as an Imaging Surrogate of Immune Ageing and Its Association with Coronary Artery Calcification—A Hypothesis-Generating Observational Study
Source: Biomedicines. 2026 Apr 13;14(4):883. doi: 10.3390/biomedicines14040883 (PMC13113726; doi:10.3390/biomedicines14040883)
Supplement: Supplementary file 1 [file biomedicines-14-00883-s001.zip]

Archive with 1 entries (1 files):
- biomedicines-4190097-supplementary.pdf
